# Supplementary material for: The Localization of Cell Wall Components in the Quadrifids of Whole-Mount Immunolabeled Utricularia dichotoma Traps
Source: Int J Mol Sci. 2023 Dec 19;25(1):56. doi: 10.3390/ijms25010056 (PMC10778831; doi:10.3390/ijms25010056)
Supplement: Supplementary file 1 [file ijms-25-00056-s001.zip]

Archive with 1 entries (1 files):
- ijms-2761377-supplementary.pdf
